# Supplementary material for: Factors Influencing the Relationship Between Sugar Consumption and Depression Among Women Under Breast Cancer Treatment
Source: Behav Sci (Basel). 2025 Jul 11;15(7):940. doi: 10.3390/bs15070940 (PMC12292852; doi:10.3390/bs15070940)
Supplement: Supplementary file 1 [file behavsci-15-00940-s001.zip]

Archive with 1 entries (1 files):
- behavsci-3556998-supplementary.pdf
